# Supplementary material for: Haplotype-resolved nonaploid genome provides insights into in vitro flowering in bamboos
Source: Hortic Res. 2024 Sep 4;11(12):uhae250. doi: 10.1093/hr/uhae250 (PMC11630085; doi:10.1093/hr/uhae250)
Supplement: Web_Material_uhae250 [file web_material_uhae250.zip]

Archive with 20 entries (20 files):
- SFigure_1.pdf
- SFigure_2.pdf
- SFigure_3.pdf
- SFigure_4.pdf
- SFigure_5.pdf
- SFigure_6.pdf
- SFigure_7.pdf
- SFigure_8.pdf
- SFigure_9.pdf
- SFigure_10.pdf
- SFigure_11.pdf
- SFigure_12.pdf
- SFigure_13.pdf
- SFigure_14.pdf
- SFigure_15.pdf
- SFigure_16.pdf
- SFigure_17.pdf
- SFigure_18.pdf
- SFigure_19.pdf
- Supplementary_reviewed.pdf
